# Supplementary material for: Dermatophagoides farinae Extract Induces Interleukin 33-Mediated Atopic Skin Inflammation via Activation of RIP1
Source: Int J Mol Sci. 2023 Mar 9;24(6):5228. doi: 10.3390/ijms24065228 (PMC10049056; doi:10.3390/ijms24065228)
Supplement: Supplementary file 1 [file ijms-24-05228-s001.zip]

Archive with 1 entries (1 files):
- ijms-2256920-supplementary.pdf
